# Supplementary material for: Changes in mechanical properties at the muscle level could be detected by Nakagami imaging during in-vivo fixed-end contractions
Source: PLoS One. 2024 Sep 13;19(9):e0308177. doi: 10.1371/journal.pone.0308177 (PMC11398637; doi:10.1371/journal.pone.0308177)
Supplement: S1 Data — (XLSX) [file pone.0308177.s001.xlsx]

## Sheet: Foglio1
	Partecipants	%Fmax	NA parameters	MT stiffness
	1	20	0.173333	407
	2	20	0.253333	444
	3	20	0.256667	399
	4	20	0.313333	411
	5	20	0.29	441
	6	20	0.213333	369
	7	20	0.183333	360
	8	20	0.203333	345
	9	20	0.246667	374
	10	20	0.256667	436
	11	20	0.236667	404
	1	40	0.31	500
	2	40	0.35	523
	3	40	0.323333	534
	4	40	0.38	521
	5	40	0.36	555
	6	40	0.283333	504
	7	40	0.31	503
	8	40	0.31	499
	9	40	0.329333	513
	10	40	0.336667	547
	11	40	0.35	529
	1	60	0.45	658.5
	2	60	0.483333	688.5
	3	60	0.416667	671.5
	4	60	0.446667	671
	5	60	0.473333	684
	6	60	0.413333	641.5
	7	60	0.42	636.5
	8	60	0.39	627
	9	60	0.48	648.5
	10	60	0.436667	667
	11	60	0.5	671.5
	1	80	0.66	842
	2	80	0.726667	813
	3	80	0.616667	798
	4	80	0.613333	789
	5	80	0.656667	789
	6	80	0.613333	803
	7	80	0.636667	804
	8	80	0.583333	778
	9	80	0.606667	811
	10	80	0.666667	800
	11	80	0.63	823
	1	100	0.77	878
	2	100	0.773333	865
	3	100	0.72	868
	4	100	0.716667	832
	5	100	0.736667	892
	6	100	0.72	837
	7	100	0.81	921
	8	100	0.823333	934
	9	100	0.746667	868
	10	100	0.736667	854
	11	100	0.773333	881
			ì
